# Supplementary material for: Community Stakeholders’ Perspectives on Recruiting Young Adolescents (Age 10–14) in Sexual Health Research
Source: Healthcare (Basel). 2025 Jul 16;13(14):1711. doi: 10.3390/healthcare13141711 (PMC12294775; doi:10.3390/healthcare13141711)
Supplement: Supplementary file 1 [file healthcare-13-01711-s001.zip]

Archive with 1 entries (1 files):
- healthcare-3683503-supplementary.pdf
